# Supplementary material for: Beyond Traditional Phenolics: Disulfide Bonds for Performance Enhancement of Aerospace Ablation‐Resistant Materials from Processing to Recycling
Source: Adv Sci (Weinh). 2026 Aug 3:e76868. Online ahead of print. doi: 10.1002/advs.76868 (PMC13430623; doi:10.1002/advs.76868)
Supplement: Supplementary file 2 — Supporting File 2: advs76868‐sup‐0002‐SuppVideos.zip. [file ADVS-9999-e76868-s001.zip]

Archive with 3 entries (3 files):
- Composite-3D scanning-Original.avi
- Composite-3D scanning-Repaired.avi
- Long time ablation.mp4
